# Supplementary material for: Microglia-mediated demyelination protects against CD8+ T cell-driven axon degeneration in mice carrying PLP defects
Source: Nat Commun. 2023 Oct 30;14:6911. doi: 10.1038/s41467-023-42570-2 (PMC10616105; doi:10.1038/s41467-023-42570-2)
Supplement: Supplementary file 7 — Source Data [file 41467_2023_42570_MOESM7_ESM.xlsx]

## Sheet: Fig 1a
Cumulative rotarod performance (seconds)
	Wt					PLPmut					PLPtg
6 Months	163	126	154	175	142	155	184	110	132	119	147.26	118.86	146.6	184	135
12 Months	157.6	145.2	160.2	112.6	146.6	139.7	116.7	125.4	143	126.1	101.14	144.26	148.86	145.62	139.38
18 Months	80.7	105.7	99.7	129.6	135.6	29.3	31.4	15.6	48.1	50.2	156.72	121.22	174.26	221.66	125

## Sheet: Fig 1b
Visual acuity (cycles per degree)
	Wt					PLPmut					PLPtg
6 Months	0.422	0.431	0.431	0.439	0.45	0.4	0.422	0.419	0.439	0.42	0.422	0.47	0.46	0.42	0.44
12 Months	0.43	0.415	0.45	0.42	0.43	0.264	0.278	0.311	0.309	0.299	0.422	0.49	0.44	0.48	0.43
18 Months	0.411	0.436	0.44	0.411	0.43	0.267	0.214	0.2333	0.226	0.241	0.412	0.4	0.394	0.411	0.43

## Sheet: Fig 1d
RBPMS+ RGCs (mm-2)
	Wt					PLPmut					PLPtg
6 Months	4691.2	4441.7	4399	4508.2	4536.3	4235.5	3997.4	3784.1	4497.2	4290.8	4672.2	4872.2	4646.9	4338	4455.1
12 Months	4358.5	4903.3	5176.4	4425	4311.3	2910.4	2363.1	2973.6	2548.4	2539.1	3840.5	3534.6	4441.1	4290.5	3773.3
18 Months	5224.5	4458.4	4760.8	4600	4834	2427.9	2142.8	1857.7	1693.5	1754	3965.9	2825.4	3378.4	3853.6	3911.8

## Sheet: Fig 1g
Total axon count (axons/nerve)
Wt	PLPmut	PLPtg
62361	19845	42579
60064	17493	38186
58000	21701	51713
47546	15435	56741
60064	20311	46000

## Sheet: Fig 1h
Thinly myelinated & non-myelinated axons (%)
Wt	PLPmut	PLPtg
4	16.3	53.3
4	15.1	91.5
4.2	27.5	91.7
4.8	14.3	94
3.6	18	80

## Sheet: Fig 2c
Small SMI32+ spheroids (mm-2)
	Wt					PLPmut					PLPtg
6 Months	2	5.6	1	10.6	8.3	31	6	28	9	21	15.4	56	18.3	24.1	10.5
12 Months	9.6	5.3	4	11.4	4.8	18.3	27	15.1	34.6	57.3	50.8	35.1	36.4	8.6	8.9
18 Months	4	5.9	7.7	3.4	4.3	28.4	16.1	34.5	25.1	33.7	68.2	28.3	43.6	31.9	32
Large SMI32+ spheroids (mm-2)
	Wt					PLPmut					PLPtg
6 Months	5.5	2.8	3.5	2.1	5.6	18	7	14	9	17.5	5.1	15	11	4.4	7
12 Months	9.6	6	17	12.5	3.8	40.2	24.6	43.2	26	29.3	9.8	10.2	4.3	8.6	13.1
18 Months	8.2	6.1	7.2	6.1	14	26.3	36.6	18.8	24.9	62.8	19.9	10.4	9.5	6.4	8.9

## Sheet: Fig 2e
Demyelinated SMI32+ spheroids (%)
	Wt					PLPmut					PLPtg
6 Months	0	0	2	2.1	1	4.3	15.3	20	8.3	6.3	5	25	3	40	18
12 Months	0	12	0	2	3	30	25	16	8	10	71	29	89	30	70
18 Months	10.7	5.7	9.7	19.6	5.6	19.3	21.4	15.6	18.1	25.2	60	30	80	70	65

## Sheet: Fig 3c
Distribution (%)					Total cells per brain
	Wt	PLPmut	PLPtg			HMG1	HMG2	HMG3	HMG4	CAM	IRM	AMG1	AMG2	PMG
HMG1	32.92	36.06	31.02		Wt	223306	193323	134758	124050	20593	47692	20593	3130	2965
HMG2	26.09	43.92	29.99		PLPmut	244579	325456	241517	150757	47468	40647	92570	9466	2923
HMG3	23.72	42.51	33.77		PLPtg	210450	222217	191840	155990	34893	42692	182262	64996	11494
HMG4	28.8	34.99	36.21
CAM	20	46.11	33.89
IRM	36.4	31.02	32.58
AMG1	6.97	31.33	61.69
AMG2	4.03	12.2	83.77
PMG	17.06	16.82	66.12

## Sheet: Fig 4c
CD11b+ microglia (mm-2)				CD11c+ microglia (%)				Microglia subsets (%)
Wt	PLPmut	PLPtg		Wt	PLPmut	PLPtg			CD11b+ CD11c- P2RY12+					CD11b+ CD11c- P2RY12-					CD11b+ CD11c+ P2RY12+					CD11b+ CD11c+ P2RY12-
178.9	669.6	514.9		3	44.7	69.8		Wt	95	100	100	90	98	5	0	0	0	0	0	0	0	5	1	0	0	0	5	1
273.9	707.5	708.2		17.8	28.7	99.1		PLPmut	61	57	55	52	57	0	2.5	1	4	3	37	40	35	41	39	2	0.5	9	3	1
442	515.2	791.5		0	44.3	73.8		PLPtg	57.1	23.8	30.8	21.1	6.7	0	9.5	2.4	0	0	35.7	19	28.7	23.4	0	7.1	47.6	38.1	55.5	93.3
234.3	600.6	680.9		20.3	51.9	70.8
244	786.9	628		11.6	29.9	98.3

## Sheet: Fig 5b
Thinly myelinated & non-myelinated axons (%)					Axonal spheroids & degenerating axons (%)
Wt	Wt Cup	PLPmut	PLPmut Cup		Wt	Wt Cup	PLPmut	PLPmut Cup
4.2	6.6	16.3	34.2		0.2	0.2	1.6	0.7
5.2	8.3	13	33.1		0.5	0	2.2	1.1
5	7.9	14.3	34.1		0	0.5	1.8	1
7	12.3	20.7	31.5		0.3	0.3	3.8	1.4
	11.4	21.7	33.7			0.5	2.6	1.3

[truncated: 33 more sheets: Fig 5d, Fig 5f, Fig 6c, Fig 6d, Fig 6e, Fig 6f, Fig 6g, Fig 7c, Fig 8a, Fig 8b, Fig 8d, Fig 9a, Fig 9b, Fig 9c, Fig 9d, Fig 9e, Suppl_Fig 1a, Suppl_Fig 1b, Suppl_Fig 1c, Suppl_Fig 1d …]
